# Supplementary material for: The prevalence of Dupuytren’s disease in patients with diabetes mellitus
Source: Commun Med (Lond). 2023 Jul 13;3:96. doi: 10.1038/s43856-023-00332-7 (PMC10345101; doi:10.1038/s43856-023-00332-7)
Supplement: Supplementary file 2 — Supplementary Data [file 43856_2023_332_MOESM2_ESM.xlsx]

## Sheet: Figure 1
Age	Male	Female
5	1	0
6	1	1
7	0	0
8	1	0
9	1	0
10	4	0
11	5	0
12	2	0
13	3	2
14	6	3
15	4	4
16	1	7
17	7	5
18	6	6
19	7	7
20	11	7
21	9	12
22	15	14
23	9	19
24	22	11
25	19	9
26	26	19
27	25	19
28	29	16
29	41	34
30	50	28
31	54	23
32	69	31
33	62	32
34	79	44
35	68	41
36	79	42
37	93	45
38	106	65
39	120	50
40	119	69
41	152	64
42	159	73
43	183	91
44	208	117
45	230	109
46	237	110
47	289	116
48	278	151
49	341	197
50	441	199
51	498	291
52	572	301
53	597	383
54	656	394
55	782	488
56	806	557
57	949	656
58	1153	722
59	1253	800
60	1351	924
61	1474	969
62	1530	1028
63	1674	1138
64	1833	1200
65	1876	1296
66	1949	1319
67	2054	1356
68	2021	1559
69	2123	1475
70	2198	1477
71	2161	1438
72	1990	1472
73	2025	1448
74	2026	1541
75	2244	1618
76	1600	1222
77	1553	1111
78	1503	1079
79	1631	1107
80	1370	916
81	1149	811
82	1028	693
83	947	655
84	917	610
85	800	500
86	698	483
87	626	453
88	609	384
89	484	350

## Sheet: Figure 2
Prevalence	Patients with diabetes	All patients
0 - 4	0	4.80437e-06
5 - 9	0	6.36195e-06
10 - 14	0.000268875	7.45456e-06
15 - 19	0.000237999	2.26335e-05
20 - 24	0.000313896	4.02049e-05
25 - 29	0.000486049	6.84087e-05
30 - 34	0.000728566	0.000111742
35 - 39	0.000945819	0.000188393
40 - 44	0.00139267	0.000353528
45 - 49	0.00228246	0.000704638
50 - 54	0.0034367	0.00137657
55 - 59	0.00480077	0.00244785
60 - 64	0.00596041	0.00360513
65 - 69	0.00746742	0.00494531
70 - 74	0.00824361	0.00576676
75 - 79	0.00871595	0.00598335
80 - 84	0.0078344	0.00510685
85 and older	0.00674056	0.00372996

## Sheet: Figure 3
Year	DM	T1DM	T2DM
2010	0.00112437	0.000915	0.00105724
2011	0.00122878	0.00101745	0.00115376
2012	0.0013472	0.00105257	0.00126933
2013	0.00153346	0.00120825	0.00144684
2014	0.00171513	0.00131558	0.00162785
2015	0.00197099	0.00130138	0.00187905
2016	0.00225407	0.00143444	0.00215073
2017	0.00242446	0.00159115	0.0023132
2018	0.00288137	0.0018115	0.00275393
2019	0.00346175	0.0022567	0.00331411
2020	0.00418519	0.00261935	0.00401436

## Sheet: Figure 4
	Effect size	Lower CI	Upper CI
T1DM vs. T2DM	1.641	0.285	0.345
Prediabetes vs. Diabetes	0.895	0.031	0.032
Diabetes vs. Uncontrolled diabetes	1.06	0.038	0.04
Prediabetes vs Uncontrolled diabetes	0.928	0.034	0.035
Insulin vs. Metformin	0.801	0.027	0.029
